# Supplementary material for: Downregulated F-Box/LRR-Repeat Protein 7 Facilitates Pancreatic Cancer Metastasis by Regulating Snail1 for Proteasomal Degradation
Source: Front Genet. 2021 Jun 24;12:650090. doi: 10.3389/fgene.2021.650090 (PMC8264591; doi:10.3389/fgene.2021.650090)
Supplement: Supplementary file 3 [file Data_Sheet_2.zip › WB/fig2/╗╥╢╚.xlsx]

## Sheet: 灰度
		background
		2.36
	GAPDH	55.32	53.86
	FBXL7	34.45	14.37
		substract background
	GAPDH	52.96	51.5
	FBXL7	32.09	12.01
		shControl	shFBXL7
	FBXL7	0.605929	0.233204
	shControl	0.605929	1
	shFBXL7	0.233204	0.38487
	Control	1		shControl	1
	FBXL7	2.12883		shFBXL7	0.38487
		background
		2.36
	GAPDH	54.11	54.24
	FBXL7	19.65	39.26
		substract background
	GAPDH	51.75	51.88
	FBXL7	17.29	36.9		0.334106	0.711257
		Control	FBXL7
	FBXL7	0.334106	0.711257
	Control	0.334106	1
	FBXL7	0.711257	2.12883
	Control	1
	FBXL7	2.12883
