# Supplementary material for: Downregulated F-Box/LRR-Repeat Protein 7 Facilitates Pancreatic Cancer Metastasis by Regulating Snail1 for Proteasomal Degradation
Source: Front Genet. 2021 Jun 24;12:650090. doi: 10.3389/fgene.2021.650090 (PMC8264591; doi:10.3389/fgene.2021.650090)
Supplement: Supplementary file 3 [file Data_Sheet_2.zip › WB/fig2/╗╥╢╚1.xlsx]

## Sheet: Sheet1
HPDE6-c7, was a gift from Dr. M-S Tsao (Ontario, Canada)
HPDE6-C7	1
CaPAN-1	0.57
BxPC-3	0.71
AsPC1	0.35
PANC-1	0.16
