# Supplementary material for: Downregulated F-Box/LRR-Repeat Protein 7 Facilitates Pancreatic Cancer Metastasis by Regulating Snail1 for Proteasomal Degradation
Source: Front Genet. 2021 Jun 24;12:650090. doi: 10.3389/fgene.2021.650090 (PMC8264591; doi:10.3389/fgene.2021.650090)
Supplement: Supplementary file 3 [file Data_Sheet_2.zip › WB/fig4/FBXL7 mRNA.xlsx]

## Sheet: OV
shControl	1		0.05
shFBXL7	0.94		0.11
