# Supplementary material for: Downregulated F-Box/LRR-Repeat Protein 7 Facilitates Pancreatic Cancer Metastasis by Regulating Snail1 for Proteasomal Degradation
Source: Front Genet. 2021 Jun 24;12:650090. doi: 10.3389/fgene.2021.650090 (PMC8264591; doi:10.3389/fgene.2021.650090)
Supplement: Supplementary file 3 [file Data_Sheet_2.zip › WB/fig4/╗╥╢╚1.xlsx]

## Sheet: OV
E-cadherin	1	2.31	0.05	0.19
N-cadherin	1	0.28	0.11	0.054
Vimentin	1	0.39	0.03	0.06
Snail-1	1	0.33	0.05	0.03
Snail-2	1	1.03	0.07	0.07
ZEB1	1	0.91	0.16	0.06
Twist	1	1.1	0.08	0.11

## Sheet: KO
E-cadherin	1	0.33	0.15	0.03
N-cadherin	1	2.35	0.09	0.31
Vimentin	1	1.68	0.12	0.12
FBXL7	1	2.36	1.13	2.43
Snail1	1	0.32	1.34	1.28
	0.15	0.25	0.12	0.12
	0.09	0.05	0.09	0.21
